# Supplementary material for: An intrinsic mechanism of metabolic tuning promotes cardiac resilience to stress
Source: EMBO Mol Med. 2024 Sep 13;16(10):2450–84. doi: 10.1038/s44321-024-00132-z (PMC11473679; doi:10.1038/s44321-024-00132-z)
Supplement: Supplementary file 3 — Source data Fig. 1 [file 44321_2024_132_MOESM3_ESM.zip]

Archive with 30 entries (19 files):
- Figure 1/
- Figure 1/1A/
- Figure 1/1A/alphaMTP activity.xlsx
- Figure 1/1B/
- Figure 1/1B/Palmitate oxidation.xlsx
- Figure 1/1D/
- Figure 1/1D/Palmitate oxidation - TMZ experiment.xlsx
- Figure 1/1E/
- Figure 1/1E/Lipid ratio.xlsx
- Figure 1/1G/
- Figure 1/1G/Max intensity_Mel null hiPSC-CMs_AAV6-empty_Myc IF.tif
- Figure 1/1G/Max intensity_Mel null hiPSC-CMs_AAV6-empty_Myc+α-MTP PLA.tif
- Figure 1/1G/Max intensity_Mel null hiPSC-CMs_AAV6-empty_α-MTP IF.tif
- Figure 1/1G/Max intensity_Mel null hiPSC-CMs_AAV6-Myc-Mel_Myc IF.tif
- Figure 1/1G/Max intensity_Mel null hiPSC-CMs_AAV6-Myc-Mel_Myc+α-MTP PLA.tif
- Figure 1/1G/Max intensity_Mel null hiPSC-CMs_AAV6-Myc-Mel_α-MTP IF.tif
- Figure 1/1H/
- Figure 1/1H/Palmitate oxidation - hiPSC-CMs.xlsx
- Figure 1/1I/
- Figure 1/1I/Glucose TCA cycle - hiPSC-CMs.xlsx
- Figure 1/1I/western melusin Mel null hiPSC-CMs.tif
- Figure 1/1I/western vinculin + melusin AAV hiPSC-CMs.tif
- Figure 1/1I/western vinculin Mel null hiPSC-CMs.tif
- Figure 1/1J/
- Figure 1/1J/Palmitate OCR modulation - hiPSC-CMs.xlsx
- Figure 1/1L/
- Figure 1/1L/Palmitate oxidation + Glucose TCA cycle - AC16.xlsx
- Figure 1/1L/western vinculin + melusin AC16.tif
- Figure 1/1M/
- Figure 1/1M/Palmitate OCR modulation - AC16.xlsx
