# Supplementary material for: An intrinsic mechanism of metabolic tuning promotes cardiac resilience to stress
Source: EMBO Mol Med. 2024 Sep 13;16(10):2450–84. doi: 10.1038/s44321-024-00132-z (PMC11473679; doi:10.1038/s44321-024-00132-z)
Supplement: Supplementary file 3 — Source data Fig. 1 [file 44321_2024_132_MOESM3_ESM.zip › Figure 1/1A/alphaMTP activity.xlsx]

## Sheet: Foglio1
Figure 1A
			wt129/Sv		Mel null
			NADH/min/mg prot	media = 1	NADH/min/mg prot	media = 1
	Experiment 1	mice 1	7.36667	1.04163	14.6	2.06441
		mice 2	7.43333	1.05106	20.5	2.89866
		mice 3	4.5	0.636292	14.9667	2.11626
		mice 4	9.13333	1.29144	11.8333	1.67321
		mice 5	4.3	0.608013	14.8333	2.09741
		mice 6	9.7	1.37156	16.1667	2.28594
	Experiment 2	mice 1	14.5	0.847953	43.15	2.52339
		mice 2	19.2	1.12281	43.2	2.52632
		mice 3	17.6	1.02924	45.7333	2.67446
			media
		Experiment 1	7.07222
		Experiment 2	17.1
