# Supplementary material for: An intrinsic mechanism of metabolic tuning promotes cardiac resilience to stress
Source: EMBO Mol Med. 2024 Sep 13;16(10):2450–84. doi: 10.1038/s44321-024-00132-z (PMC11473679; doi:10.1038/s44321-024-00132-z)
Supplement: Supplementary file 3 — Source data Fig. 1 [file 44321_2024_132_MOESM3_ESM.zip › Figure 1/1B/Palmitate oxidation.xlsx]

## Sheet: Foglio1
Figure 1B
	pmol/h/mg prot	wt129/Sv	Mel null	wt FVB	Mel over
	mice 1	12.12	16.76	7.62	2.64
	mice 2	12.13	15.54	6.51	3.71
	mice 3	12.35	18.92	6.31	2.88
	mice 4	11.25	16.1	4.184	3.347
	mice 5	12.78	16.51	4.172	2.943
