# Supplementary material for: An intrinsic mechanism of metabolic tuning promotes cardiac resilience to stress
Source: EMBO Mol Med. 2024 Sep 13;16(10):2450–84. doi: 10.1038/s44321-024-00132-z (PMC11473679; doi:10.1038/s44321-024-00132-z)
Supplement: Supplementary file 3 — Source data Fig. 1 [file 44321_2024_132_MOESM3_ESM.zip › Figure 1/1D/Palmitate oxidation - TMZ experiment.xlsx]

## Sheet: Foglio1
Figure 1D
	pmol/h/mg prot	wt129/Sv	Mel null	Mel null
	TMZ	-	-	+
	mice 1	14.784	20.932	7.331
	mice 2	16.321	20.548	9.84
	mice 3	14.41	18.92	8.463
