# Supplementary material for: An intrinsic mechanism of metabolic tuning promotes cardiac resilience to stress
Source: EMBO Mol Med. 2024 Sep 13;16(10):2450–84. doi: 10.1038/s44321-024-00132-z (PMC11473679; doi:10.1038/s44321-024-00132-z)
Supplement: Supplementary file 3 — Source data Fig. 1 [file 44321_2024_132_MOESM3_ESM.zip › Figure 1/1E/Lipid ratio.xlsx]

## Sheet: Foglio1
Figure 1E
			wt129/SV		Mel null		Mel null/wt129/Sv	wt FVB		Mel over		Mel over/wt FVB
		Lipids ug/mg	raw	media	raw	media		raw	media	raw	media
	cardiolipin	mice 1	2.674	3.143	2.55	2.893	0.920458	2.092	2.263	2.73	3.144	1.38931
		mice 2	2.395		2.88			2.241		4.238
		mice 3	4.361		3.248			2.455		2.463
	esterified cholesterol	mice 1	0.017	0.016	0.018	0.018	1.125	0.016	0.021	0.025	0.031	1.47619
		mice 2	0.013		0.016			0.023		0.026
		mice 3	0.018		0.02			0.023		0.041
	cholesterol	mice 1	0.487	0.484	0.465	0.451	0.931818	0.501	0.455	0.477	0.507	1.11429
		mice 2	0.459		0.453			0.422		0.515
		mice 3	0.505		0.436			0.441		0.531
	triglycerides	mice 1	0.867	0.712	1.125	0.815	1.14466	0.449	0.802	1.416	1.103	1.37531
		mice 2	0.421		0.74			0.95		1.139
		mice 3	0.848		0.578			1.007		0.753
	poli-unsatured FAs	mice 1	7.99	7.574	8.282	8.209	1.08384	6.035	7.299	7.576	7.038	0.964242
		mice 2	5.864		8.649			7.131		6.383
		mice 3	8.868		7.696			8.73		7.154
	mono-unsatured FAs	mice 1	1.409	1.28	1.466	1.342	1.04844	0.857	1.105	1.3	1.247	1.12851
		mice 2	0.955		1.216			1.183		1.221
		mice 3	1.476		1.343			1.274		1.221
	Satured FAs	mice 1	4.812	4.569	4.847	4.837	1.05866	3.962	4.972	5.124	4.808	0.967015
		mice 2	3.569		5.006			5.112		4.36
		mice 3	5.327		4.658			5.842		4.939
