# Supplementary material for: An intrinsic mechanism of metabolic tuning promotes cardiac resilience to stress
Source: EMBO Mol Med. 2024 Sep 13;16(10):2450–84. doi: 10.1038/s44321-024-00132-z (PMC11473679; doi:10.1038/s44321-024-00132-z)
Supplement: Supplementary file 3 — Source data Fig. 1 [file 44321_2024_132_MOESM3_ESM.zip › Figure 1/1H/Palmitate oxidation - hiPSC-CMs.xlsx]

## Sheet: Foglio1
Figure 1H
	pmol/h/mg prot	wt hiPSC	wt hiPSC-CMs	Mel null cl1 hiPSC-CMs	Mel null cl2 hiPSC-CMs	AAV GFP hiPSC-CMs	AAV6 Mel hiPSC-CMs	AAV9 Mel hiPSC-CMs
	n1	6.07411	42.6573	56.1562	59.5239	37.5765	24.6834	28.3126
	n2	9.11851	41.3716	50.8448	69.738	38.8518	22.6441	26.4303
	n3	8.9365	33.8689	69.873	65.0531	30.8438	10.4489	11.4857
