# Supplementary material for: An intrinsic mechanism of metabolic tuning promotes cardiac resilience to stress
Source: EMBO Mol Med. 2024 Sep 13;16(10):2450–84. doi: 10.1038/s44321-024-00132-z (PMC11473679; doi:10.1038/s44321-024-00132-z)
Supplement: Supplementary file 3 — Source data Fig. 1 [file 44321_2024_132_MOESM3_ESM.zip › Figure 1/1I/Glucose TCA cycle - hiPSC-CMs.xlsx]

## Sheet: Foglio1
Figure 1I
	pmol CO2/h/mg prot	wt hiPSC	wt hiPSC-CMs	Mel null cl1 hiPSC-CMs	Mel null cl2 hiPSC-CMs	AAV GFP hiPSC-CMs	AAV6 Mel hiPSC-CMs	AAV9 Mel hiPSC-CMs
	n1	1.20397	0.666718	0.27783	0.286	0.540201	1.48746	1.1105
	n2	1.11463	0.799398	0.238335	0.292712	0.396148	1.44832	1.02824
	n3	0.988698	0.758681	0.169595	0.26629	0.409033	1.15331	1.77132
