# Supplementary material for: An intrinsic mechanism of metabolic tuning promotes cardiac resilience to stress
Source: EMBO Mol Med. 2024 Sep 13;16(10):2450–84. doi: 10.1038/s44321-024-00132-z (PMC11473679; doi:10.1038/s44321-024-00132-z)
Supplement: Supplementary file 3 — Source data Fig. 1 [file 44321_2024_132_MOESM3_ESM.zip › Figure 1/1J/Palmitate OCR modulation - hiPSC-CMs.xlsx]

## Sheet: Foglio1
Figure 1J
			wt hiPSC-CMs		Mel null hiPSC-CMs		Mel null/wt percentage
			replicate data	media set to 100%	replicate data	media
	experiment 1	n1	5.8	8.3	30.7	34.9	420.8
		n2	12		51.7
		n3	5.9		27.6
		n4	9.5		29.7
	experiment 2	n1	12.34	12.3	29.8	63.1	512.2
		n2	32.17		39.72
		n3	21.81		105.82
		n4	4.71		47.67
		n5	1.51		71.46
		n6	1.37		84.12
	experiment 3	n1	5.7	5.4	12.3	14.6	269.6
		n2	5.8		16.6
		n3	4.5		10.27
		n4	5.6		19.06
