# Supplementary material for: An intrinsic mechanism of metabolic tuning promotes cardiac resilience to stress
Source: EMBO Mol Med. 2024 Sep 13;16(10):2450–84. doi: 10.1038/s44321-024-00132-z (PMC11473679; doi:10.1038/s44321-024-00132-z)
Supplement: Supplementary file 3 — Source data Fig. 1 [file 44321_2024_132_MOESM3_ESM.zip › Figure 1/1L/Palmitate oxidation + Glucose TCA cycle - AC16.xlsx]

## Sheet: Foglio1
Figure 1L
		pmol/h/mg prot	AC16 empty	AC16 Mel
	Palmitate oxidation	n1	16.105	8.781
		n2	16.901	8.317
		n3	18.116	8.664
		pmol CO2/h/mg prot	AC16 empty	AC16 Mel
	Glucose TCA cycle	n1	0.624126	2.3753
		n2	0.851055	2.71675
		n3	0.853663	2.76814
