# Supplementary material for: An intrinsic mechanism of metabolic tuning promotes cardiac resilience to stress
Source: EMBO Mol Med. 2024 Sep 13;16(10):2450–84. doi: 10.1038/s44321-024-00132-z (PMC11473679; doi:10.1038/s44321-024-00132-z)
Supplement: Supplementary file 3 — Source data Fig. 1 [file 44321_2024_132_MOESM3_ESM.zip › Figure 1/1M/Palmitate OCR modulation - AC16.xlsx]

## Sheet: Foglio1
Figure 1M
			mel AC16		empty AC16		empty/mel percentage
			replicate data	media set to 100%	replicate data	media
	experiment 1	n1	54.2268	59.3	82.0101	90.2	152.1
		n2	52.5897		101.298
		n3	56.2515		87.7718
		n4	66.9023		87.6718
		n5	66.7741		92.4995
	experiment 2	n1	25	23.2	33	36.2	155.9
		n2	26		36
		n3	22		41
		n4	20		35
	experiment 3	n1	19.93	21.9	23.3	35.5	162.2
		n2	18.24		37.64
		n3	20.2		25.62
		n4	24.06		36.76
		n5	18.56		47.71
		n6	30.3		41.96
