# Supplementary material for: An intrinsic mechanism of metabolic tuning promotes cardiac resilience to stress
Source: EMBO Mol Med. 2024 Sep 13;16(10):2450–84. doi: 10.1038/s44321-024-00132-z (PMC11473679; doi:10.1038/s44321-024-00132-z)
Supplement: Supplementary file 4 — Source data Fig. 2 [file 44321_2024_132_MOESM4_ESM.zip]

Archive with 27 entries (13 files):
- Figure 2/
- Figure 2/2A/
- Figure 2/2A/ROS.xlsx
- Figure 2/2B/
- Figure 2/2B/ROS SS and IMF.xlsx
- Figure 2/2C/
- Figure 2/2C/ROS - TMZ experiment.xlsx
- Figure 2/2D/
- Figure 2/2D/Palmitate oxidation - HFD.xlsx
- Figure 2/2E/
- Figure 2/2E/ROS - HFD.xlsx
- Figure 2/2F/
- Figure 2/2F/ROS - hiPSC-CMs null.xlsx
- Figure 2/2G/
- Figure 2/2G/ROS - AAV hiPSC-CMs.xlsx
- Figure 2/2H/
- Figure 2/2H/ROS - AC16.xlsx
- Figure 2/2I/
- Figure 2/2I/Mitosox - hiPSC-CMs.xlsx
- Figure 2/2J/
- Figure 2/2J/Mitosox - AC16.xlsx
- Figure 2/2K/
- Figure 2/2K/Electron flux.xlsx
- Figure 2/2L/
- Figure 2/2L/ATP.xlsx
- Figure 2/2M/
- Figure 2/2M/ATP + Electron flux SS and IMF.xlsx
