# Supplementary material for: An intrinsic mechanism of metabolic tuning promotes cardiac resilience to stress
Source: EMBO Mol Med. 2024 Sep 13;16(10):2450–84. doi: 10.1038/s44321-024-00132-z (PMC11473679; doi:10.1038/s44321-024-00132-z)
Supplement: Supplementary file 4 — Source data Fig. 2 [file 44321_2024_132_MOESM4_ESM.zip › Figure 2/2A/ROS.xlsx]

## Sheet: Foglio1
Figure 2A
		wt129/Sv		Mel null		wt FVB		Mel over
	nmol/mg prot	raw	/wt129/Sv media	raw	/wt129/Sv media	raw	/wt129/Sv media	raw	/wt129/Sv media
	mice 1	2.01974	0.987032	8.29665	4.05452	1.345	0.657293	0.539	0.263406
	mice 2	2.64633	1.29324	7.01167	3.42656	1.335	0.652406	0.644	0.314719
	mice 3	2.7503	1.34405	11.649	5.69279	1.414	0.691013	0.495	0.241903
	mice 4	1.56	0.762362	10.881	5.31749	1.334	0.651917	0.561	0.274157
	mice 5	1.255	0.613311	15.198	7.42717	2.23433	1.0919	0.601	0.293705
	media wt129/Sv	2.04627
