# Supplementary material for: An intrinsic mechanism of metabolic tuning promotes cardiac resilience to stress
Source: EMBO Mol Med. 2024 Sep 13;16(10):2450–84. doi: 10.1038/s44321-024-00132-z (PMC11473679; doi:10.1038/s44321-024-00132-z)
Supplement: Supplementary file 4 — Source data Fig. 2 [file 44321_2024_132_MOESM4_ESM.zip › Figure 2/2B/ROS SS and IMF.xlsx]

## Sheet: Foglio1
Figure 2B
		wt129/Sv				Mel null				wt FVB				Mel over
		SS		IMF		SS		IMF		SS		IMF		SS		IMF
	nmol/mg prot	raw	/media wt129/Sv	raw	/media wt129/Sv	raw	/media wt129/Sv	raw	/media wt129/Sv	raw	/media wt129/Sv	raw	/media wt129/Sv	raw	/media wt129/Sv	raw	/media wt129/Sv
	mice 1	2.40376	0.886441	6.19482	0.921113	11.9254	4.39776	14.8528	2.20847	2.97003	1.09526	2.41898	0.35968	1.45216	0.535518	1.29006	0.19182
	mice 2	2.74334	1.01167	6.56099	0.975559	9.7092	3.58048	14.5938	2.16996	2.0207	0.745179	2.83468	0.421491	0.796358	0.293675	0.88217	0.131171
	mice 3	2.988	1.10189	7.42028	1.10333	8.7117	3.21264	11.6102	1.72633	1.915	0.706199	3.49607	0.519833	0.6044	0.222886	0.783618	0.116517
	media wt129/Sv	2.7117		6.72537
