# Supplementary material for: An intrinsic mechanism of metabolic tuning promotes cardiac resilience to stress
Source: EMBO Mol Med. 2024 Sep 13;16(10):2450–84. doi: 10.1038/s44321-024-00132-z (PMC11473679; doi:10.1038/s44321-024-00132-z)
Supplement: Supplementary file 4 — Source data Fig. 2 [file 44321_2024_132_MOESM4_ESM.zip › Figure 2/2C/ROS - TMZ experiment.xlsx]

## Sheet: Foglio1
Figure 2C
	nmol/mg prot	wt129/Sv		Mel null		Mel null
	TMZ	-		-		+
		raw	/media wt129/Sv	raw	/media wt129/Sv	raw	/media wt129/Sv
	mice 1	5.31618	1.10041	15.3213	3.17139	6.05861	1.25409
	mice 2	6.18912	1.2811	10.881	2.25229	7.90939	1.63718
	mice 3	2.988	0.618493	15.188	3.1438	5.81288	1.20322
	media wt129/Sv	4.8311
