# Supplementary material for: An intrinsic mechanism of metabolic tuning promotes cardiac resilience to stress
Source: EMBO Mol Med. 2024 Sep 13;16(10):2450–84. doi: 10.1038/s44321-024-00132-z (PMC11473679; doi:10.1038/s44321-024-00132-z)
Supplement: Supplementary file 4 — Source data Fig. 2 [file 44321_2024_132_MOESM4_ESM.zip › Figure 2/2D/Palmitate oxidation - HFD.xlsx]

## Sheet: Foglio1
Figure 2D
	pmol/h/mg prot	wt FVB		Mel over
	HFD	-	+	-	+
	mice 1	15.503	24.308	6.976	10.546
	mice 2	13.811	25.531	9.233	10.893
	mice 3	13.254	20.925	9.422	11.274
	mice 4		18.589		9.798
