# Supplementary material for: An intrinsic mechanism of metabolic tuning promotes cardiac resilience to stress
Source: EMBO Mol Med. 2024 Sep 13;16(10):2450–84. doi: 10.1038/s44321-024-00132-z (PMC11473679; doi:10.1038/s44321-024-00132-z)
Supplement: Supplementary file 4 — Source data Fig. 2 [file 44321_2024_132_MOESM4_ESM.zip › Figure 2/2E/ROS - HFD.xlsx]

## Sheet: Foglio1
Figure 2E
	nmol/mg prot	wt FVB		wt FVB		Mel over		Mel over
	HFD	-		+		-	+	-	+
		raw	/media wt129/Sv	raw	/media wt129/Sv	raw	/media wt129/Sv	raw	/media wt129/Sv
	mice 1	3.50366	1.04167	13.2237	3.93152	1.18107	0.351142	2.20839	0.656571
	mice 2	2.23433	0.664283	16.4393	4.88753	0.867125	0.257803	1.85987	0.552953
	mice 3	4.35257	1.29405	14.7861	4.39602	0.44854	0.133354	4.11288	1.22279
	mice 4			7.77723	2.31223			2.52432	0.750501
	media wt FVB	3.36352
