# Supplementary material for: An intrinsic mechanism of metabolic tuning promotes cardiac resilience to stress
Source: EMBO Mol Med. 2024 Sep 13;16(10):2450–84. doi: 10.1038/s44321-024-00132-z (PMC11473679; doi:10.1038/s44321-024-00132-z)
Supplement: Supplementary file 4 — Source data Fig. 2 [file 44321_2024_132_MOESM4_ESM.zip › Figure 2/2F/ROS - hiPSC-CMs null.xlsx]

## Sheet: Foglio1
Figure 2F
	nmol/mg prot	wt hiPSC		wt hiPSC-CMs		Mel null cl1 hiPSC-CMs		Mel null cl2 hiPSC-CMs
		raw	/media wt hiPSC-CMs	raw	/media wt hiPSC-CMs	raw	/media wt hiPSC-CMs	raw	/media wt hiPSC-CMs
	n1	11.4594	0.533477	23.2382	1.08183	33.905	1.5784	40.84	1.90125
	n2	6.24	0.290495	17.1991	0.800684	40.2518	1.87387	37.3254	1.73763
	n3	7.49129	0.348747	24.0043	1.11749	32.3212	1.50467	47.4962	2.21112
			media wt hiPSC-CMs	21.4806
