# Supplementary material for: An intrinsic mechanism of metabolic tuning promotes cardiac resilience to stress
Source: EMBO Mol Med. 2024 Sep 13;16(10):2450–84. doi: 10.1038/s44321-024-00132-z (PMC11473679; doi:10.1038/s44321-024-00132-z)
Supplement: Supplementary file 4 — Source data Fig. 2 [file 44321_2024_132_MOESM4_ESM.zip › Figure 2/2G/ROS - AAV hiPSC-CMs.xlsx]

## Sheet: Foglio1
Figure 2G
	nmol/mg prot	AAV GFP hiPSC-CMs		AAV6 Mel hiPSC-CMs		AAV9 Mel hiPSC-CMs
		raw	/media AAV GFP hiPSC-CMs	raw	/media AAV GFP hiPSC-CMs	raw	/media AAV GFP hiPSC-CMs
	n1	124.017	0.817208	59.3171	0.390869	40.7317	0.268401
	n2	172.583	1.13723	54.0014	0.355841	44.7924	0.295159
	n3	158.671	1.04556	10.7923	0.0711159	10.2148	0.0673104
	media AAV GFP hiPSC-CMs	151.757
