# Supplementary material for: An intrinsic mechanism of metabolic tuning promotes cardiac resilience to stress
Source: EMBO Mol Med. 2024 Sep 13;16(10):2450–84. doi: 10.1038/s44321-024-00132-z (PMC11473679; doi:10.1038/s44321-024-00132-z)
Supplement: Supplementary file 4 — Source data Fig. 2 [file 44321_2024_132_MOESM4_ESM.zip › Figure 2/2H/ROS - AC16.xlsx]

## Sheet: Foglio1
Figure 2H
	nmol/mg prot	AC16 empty		AC16 mel
		raw	/media AC16 mel	raw	/media AC16 mel
	n1	30.6622	4.50798	8.60594	1.26525
	n2	25.0768	3.68682	7.04513	1.03578
	n3	23.3694	3.4358	4.75418	0.698964
			media AC16 mel	6.80175
