# Supplementary material for: An intrinsic mechanism of metabolic tuning promotes cardiac resilience to stress
Source: EMBO Mol Med. 2024 Sep 13;16(10):2450–84. doi: 10.1038/s44321-024-00132-z (PMC11473679; doi:10.1038/s44321-024-00132-z)
Supplement: Supplementary file 4 — Source data Fig. 2 [file 44321_2024_132_MOESM4_ESM.zip › Figure 2/2I/Mitosox - hiPSC-CMs.xlsx]

## Sheet: Foglio1
Figure 2I
		wt hiPSC-CMs		Mel null hiPSC-CMs
		replicate data	media set to 100%	replicate data	media	/media wt set to 100%
	experiment 1	74149.1	76379.7	83990.3	85051.8	111.354
		73660.8		73142.1
		81329.3		98023
	experiment 2	6843.91	8696.01	10489.4	12485.2	143.574
		7773.49		13125
		11470.6		13841.1
	experiment 3	20756.8	34675.8	58505	50566.4	145.826
		51203.6		42627.8
		32066.9
	experiment 4	290064	313880	397477	449367	143.165
		346164		470543
		305411		480080
