# Supplementary material for: An intrinsic mechanism of metabolic tuning promotes cardiac resilience to stress
Source: EMBO Mol Med. 2024 Sep 13;16(10):2450–84. doi: 10.1038/s44321-024-00132-z (PMC11473679; doi:10.1038/s44321-024-00132-z)
Supplement: Supplementary file 4 — Source data Fig. 2 [file 44321_2024_132_MOESM4_ESM.zip › Figure 2/2J/Mitosox - AC16.xlsx]

## Sheet: Foglio1
Figure 2J
		AC16 mel		AC16 empty
		replicate data	media set to 100%	replicate data	media	/media mel set to 100%
	experiment 1	23.32	22.185	25.72	26.631	120.04
		24.36		20.531
		18.875		33.641
	experiment 2	21.987	21.987	27.914	27.659	125.797
		15.499		32.421
				22.644
	experiment 3	22.725	25.346	28.729	30.175	119.052
		27.897		31.621
		25.417
	experiment 4	33.87	34.459	32.981	39.078	113.405
		34.263		42.576
		35.244		41.679
