# Supplementary material for: An intrinsic mechanism of metabolic tuning promotes cardiac resilience to stress
Source: EMBO Mol Med. 2024 Sep 13;16(10):2450–84. doi: 10.1038/s44321-024-00132-z (PMC11473679; doi:10.1038/s44321-024-00132-z)
Supplement: Supplementary file 4 — Source data Fig. 2 [file 44321_2024_132_MOESM4_ESM.zip › Figure 2/2K/Electron flux.xlsx]

## Sheet: Foglio1
Figure 2K
	pmol cit/min/mg prot	wt129/Sv	Mel null	wt FVB	Mel over
	mice 1	48.6667	69.0909	35.1032	22.3684
	mice 2	45.5285	93.7394	54.9348	38.2952
	mice 3	59.0196	88.8889	47.5926	37.5458
	mice 4	51.1663	84.7458	47.7778	36.63
	mice 5	57.6471	95.7699	37.1681	23.9766
