# Supplementary material for: An intrinsic mechanism of metabolic tuning promotes cardiac resilience to stress
Source: EMBO Mol Med. 2024 Sep 13;16(10):2450–84. doi: 10.1038/s44321-024-00132-z (PMC11473679; doi:10.1038/s44321-024-00132-z)
Supplement: Supplementary file 4 — Source data Fig. 2 [file 44321_2024_132_MOESM4_ESM.zip › Figure 2/2L/ATP.xlsx]

## Sheet: Foglio1
Figure 2L
	nmol/mg prot	wt129/Sv	Mel null	wt FVB	Mel over
	mice 1	0.3161	0.856636	0.179469	0.099298
	mice 2	0.301658	0.844873	0.372514	0.0960303
	mice 3	0.368588	0.7076	0.3266	0.1187
	mice 4	0.38601	0.7674	0.35516	0.090406
	mice 5	0.30879	0.877361	0.180497	0.1176
