# Supplementary material for: An intrinsic mechanism of metabolic tuning promotes cardiac resilience to stress
Source: EMBO Mol Med. 2024 Sep 13;16(10):2450–84. doi: 10.1038/s44321-024-00132-z (PMC11473679; doi:10.1038/s44321-024-00132-z)
Supplement: Supplementary file 4 — Source data Fig. 2 [file 44321_2024_132_MOESM4_ESM.zip › Figure 2/2M/ATP + Electron flux SS and IMF.xlsx]

## Sheet: Foglio1
Figure 2M
			wt129/Sv		Mel null		wt FVB		Mel over
		nmol/mg prot	SS	IMF	SS	IMF	SS	IMF	SS	IMF
	ATP	mice 1	0.961427	1.14495	2.60548	1.53608	0.54586	0.846882	0.302018	0.465529
		mice 2	0.917502	0.729657	2.56971	2.02465	1.13301	0.755837	0.292079	0.642058
		mice 3	1.12107	1.1254	2.15219	1.5125	0.993364	0.797849	0.36103	0.560568
			wt129/Sv		Mel null		wt FVB		Mel over
		nmol/mg prot	SS	IMF	SS	IMF	SS	IMF	SS	IMF
	EF	mice 1	0.952911	0.994475	1.35282	1.45028	0.687333	0.797652	0.437981	0.626726
		mice 2	0.891464	0.941989	1.83545	2.14878	1.07564	0.981726	0.749834	0.55709
		mice 3	1.15562	1.06354	1.74048	1.73204	0.93188	1.06354	0.73516	0.538674
