# Supplementary material for: An intrinsic mechanism of metabolic tuning promotes cardiac resilience to stress
Source: EMBO Mol Med. 2024 Sep 13;16(10):2450–84. doi: 10.1038/s44321-024-00132-z (PMC11473679; doi:10.1038/s44321-024-00132-z)
Supplement: Supplementary file 5 — Source data Fig. 3 [file 44321_2024_132_MOESM5_ESM.zip]

Archive with 17 entries (8 files):
- Figure 3/
- Figure 3/3B/
- Figure 3/3B/Palmitate oxidation - TAC experiment.xlsx
- Figure 3/3C/
- Figure 3/3C/ROS - TAC experiment.xlsx
- Figure 3/3D/
- Figure 3/3D/Electron flux - TAC experiment.xlsx
- Figure 3/3E/
- Figure 3/3E/ATP - TAC experiment.xlsx
- Figure 3/3G/
- Figure 3/3G/Palmitate oxidation - DOX experiment.xlsx
- Figure 3/3H/
- Figure 3/3H/ROS - DOX experiment.xlsx
- Figure 3/3I/
- Figure 3/3I/Electron flux - DOX experiment.xlsx
- Figure 3/3J/
- Figure 3/3J/ATP - DOX experiment.xlsx
