# Supplementary material for: An intrinsic mechanism of metabolic tuning promotes cardiac resilience to stress
Source: EMBO Mol Med. 2024 Sep 13;16(10):2450–84. doi: 10.1038/s44321-024-00132-z (PMC11473679; doi:10.1038/s44321-024-00132-z)
Supplement: Supplementary file 5 — Source data Fig. 3 [file 44321_2024_132_MOESM5_ESM.zip › Figure 3/3B/Palmitate oxidation - TAC experiment.xlsx]

## Sheet: Foglio1
Figure 3B
	pmol/h/mg prot	wt129/Sv		Mel null		wt FVB		Mel over
	TAC	-	+	-	+	-	+	-	+
	mice 1	11.533	6.895	26.279	3.28	17.653	10.116	7.391	5.422
	mice 2	13.198	7.035	20.721	2.119	13.178	8.004	7.48	6.146
	mice 3	15.12	7.641	23.427	2.159	16.134	7.147	5.427	6.238
	mice 4	14.4493	6.14152	18.8977	4.05094	17.4458	12.7131	6.976	8.90257
	mice 5	12.78	4.79824	23.325	6.34046	16.562	11.0247	6.392	9.90012
