# Supplementary material for: An intrinsic mechanism of metabolic tuning promotes cardiac resilience to stress
Source: EMBO Mol Med. 2024 Sep 13;16(10):2450–84. doi: 10.1038/s44321-024-00132-z (PMC11473679; doi:10.1038/s44321-024-00132-z)
Supplement: Supplementary file 5 — Source data Fig. 3 [file 44321_2024_132_MOESM5_ESM.zip › Figure 3/3C/ROS - TAC experiment.xlsx]

## Sheet: Foglio1
Figure 3C
	nmol/mg prot	wt129/Sv		wt129/Sv		Mel null		Mel null		wt FVB		wt FVB		Mel over		Mel over
	TAC	-		+		-		+		-		+		-		+
		raw	media wt129/Sv TAC -	raw	media wt129/Sv TAC -	raw	media wt129/Sv TAC -	raw	media wt129/Sv TAC -	raw	media wt129/Sv TAC -	raw	media wt129/Sv TAC -	raw	media wt129/Sv TAC -	raw	media wt129/Sv TAC -
	mice 1	1.56	1.20703	2.474	1.91422	3.026	2.34132	5.416	4.19055	1.051	0.813196	2.748	2.12623	0.561	0.434066	0.817	0.632142
	mice 2	1.21	0.93622	3.131	2.42257	3.207	2.48137	6.39	4.94417	1.345	1.04067	2.225	1.72156	0.404	0.312589	0.78	0.603514
	mice 3	1.255	0.971038	3.75	2.90151	3.146	2.43417	4.576	3.54061	1.227	0.949374	1.909	1.47706	0.601	0.465015	1.019	0.788437
	mice 4	1.20716	0.934019	2.41903	1.87169	2.5258	1.9543	8.26336	6.39366	1.65008	1.27673	3.57001	2.76225	0.539	0.417044	0.637648	0.493371
	mice 5	1.23	0.951695	4.35736	3.37144	2.953	2.28484	5.36839	4.15371	1.335	1.03294	2.764	2.13861	0.495	0.382999	0.911285	0.705094
	media wt129/Sv TAC -	1.29243
