# Supplementary material for: An intrinsic mechanism of metabolic tuning promotes cardiac resilience to stress
Source: EMBO Mol Med. 2024 Sep 13;16(10):2450–84. doi: 10.1038/s44321-024-00132-z (PMC11473679; doi:10.1038/s44321-024-00132-z)
Supplement: Supplementary file 5 — Source data Fig. 3 [file 44321_2024_132_MOESM5_ESM.zip › Figure 3/3D/Electron flux - TAC experiment.xlsx]

## Sheet: Foglio1
Figure 3D
	pmol cit/min/mg prot	wt129/Sv		Mel null		wt FVB		Mel over
	TAC	-	+	-	+	-	+	-	+
	mice 1	51	38.6473	66.9697	12.3726	37.1681	15.5015	20.7602	10.8372
	mice 2	43.9024	29.0442	91.709	7.53904	54.0037	12.6782	37.4046	13.2997
	mice 3	57.6471	43.1979	84.7458	8.16993	47.4074	13.6852	36.63	14.9942
	mice 4	62.8223	29.5733	71.2121	11.4943	54.7945	31.88	21.2869	18.2094
	mice 5	51.1663	37.037	96.6469	9.63082	59.19	41.0095	42.0712	19.4986
