# Supplementary material for: An intrinsic mechanism of metabolic tuning promotes cardiac resilience to stress
Source: EMBO Mol Med. 2024 Sep 13;16(10):2450–84. doi: 10.1038/s44321-024-00132-z (PMC11473679; doi:10.1038/s44321-024-00132-z)
Supplement: Supplementary file 5 — Source data Fig. 3 [file 44321_2024_132_MOESM5_ESM.zip › Figure 3/3E/ATP - TAC experiment.xlsx]

## Sheet: Foglio1
Figure 3E
	nmol/mg prot	wt129/Sv		Mel null		wt FVB		Mel over
	TAC	-	+	-	+	-	+	-	+
	mice 1	0.36097	0.416242	0.7674	0.108459	0.30726	0.201335	0.1265	0.151999
	mice 2	0.31583	0.383054	0.84827	0.157512	0.380514	0.249442	0.090406	0.180275
	mice 3	0.30879	0.447775	0.86613	0.0725485	0.180497	0.247311	0.10399	0.162738
	mice 4	0.516736	0.365272	0.877361	0.0586199	0.407914	0.0610399	0.247314	0.221547
	mice 5	0.426635	0.314965	1.09171	0.133867	0.548129	0.147949	0.210193	0.182172
