# Supplementary material for: An intrinsic mechanism of metabolic tuning promotes cardiac resilience to stress
Source: EMBO Mol Med. 2024 Sep 13;16(10):2450–84. doi: 10.1038/s44321-024-00132-z (PMC11473679; doi:10.1038/s44321-024-00132-z)
Supplement: Supplementary file 5 — Source data Fig. 3 [file 44321_2024_132_MOESM5_ESM.zip › Figure 3/3G/Palmitate oxidation - DOX experiment.xlsx]

## Sheet: Foglio1
Figure 3G
	pmol/h/mg prot	wt129/Sv		Mel null		wt FVB		Mel over
	DOX	-	+	-	+	-	+	-	+
	mice 1	12.356	5.017	20.043	2.309	16.562	9.453	10.249	4.995
	mice 2	11.491	8.385	18.446	2.04	18.751	8.924	6.392	3.599
	mice 3	14.368	8.636	24.138	3.154	13.765	11.165	7.748	3.641
	mice 4	10.6302	6.96041	18.4445	4.00525	13.892	10.2118	6.22555	5.94175
	mice 5	11.533	7.32586	26.279	2.72349	17.495	8.93172	9.098	6.38674
