# Supplementary material for: An intrinsic mechanism of metabolic tuning promotes cardiac resilience to stress
Source: EMBO Mol Med. 2024 Sep 13;16(10):2450–84. doi: 10.1038/s44321-024-00132-z (PMC11473679; doi:10.1038/s44321-024-00132-z)
Supplement: Supplementary file 5 — Source data Fig. 3 [file 44321_2024_132_MOESM5_ESM.zip › Figure 3/3H/ROS - DOX experiment.xlsx]

## Sheet: Foglio1
Figure 3H
	nmol/mg prot	wt129/Sv		wt129/Sv		Mel null		Mel null		wt FVB		wt FVB		Mel over		Mel over
	DOX	-		+		-		+		-		+		-		+
		raw	media wt129/Sv DOX -	raw	media wt129/Sv DOX -	raw	media wt129/Sv DOX -	raw	media wt129/Sv DOX -	raw	media wt129/Sv DOX -	raw	media wt129/Sv DOX -	raw	media wt129/Sv DOX -	raw	media wt129/Sv DOX -
	mice 1	2.49625	0.973823	15.0874	5.88583	7.8667	3.06891	32.1066	12.5253	1.514	0.590633	5.096	1.98802	0.561	0.218854	0.945	0.368658
	mice 2	2.74324	1.07018	23.4755	9.15813	8.91946	3.47961	34.2132	13.3471	1.334	0.520413	7.358	2.87046	0.404	0.157606	0.994	0.387774
	mice 3	2.85285	1.11294	27.1715	10.6	8.7117	3.39856	38.6032	15.0597	1.227	0.47867	4.007	1.56319	0.601	0.234459	0.554	0.216123
	mice 4	2.07809	0.810692	9.34446	3.64541	8.29665	3.23664	29.922	11.673	2.11408	0.824732	4.42458	1.72609	0.647845	0.252734	0.656837	0.256241
	mice 5	2.64632	1.03237	10.9736	4.28095	7.01167	2.73535	31.459	12.2726	1.31502	0.513009	5.24236	2.04512	0.584888	0.228173	0.773155	0.301619
	media wt129/Sv DOX -	2.56335
