# Supplementary material for: An intrinsic mechanism of metabolic tuning promotes cardiac resilience to stress
Source: EMBO Mol Med. 2024 Sep 13;16(10):2450–84. doi: 10.1038/s44321-024-00132-z (PMC11473679; doi:10.1038/s44321-024-00132-z)
Supplement: Supplementary file 5 — Source data Fig. 3 [file 44321_2024_132_MOESM5_ESM.zip › Figure 3/3I/Electron flux - DOX experiment.xlsx]

## Sheet: Foglio1
Figure 3I
	pmol cit/min/mg prot	wt129/Sv		Mel null		wt FVB		Mel over
	DOX	-	+	-	+	-	+	-	+
	mice 1	46.333	49.7222	71.2121	26.1905	33.0384	29.5833	23.9766	43.4524
	mice 2	47.1545	45.2632	95.7699	23.8562	55.8659	30.1961	39.1857	45.3074
	mice 3	60.3922	42.3221	93.032	24.3092	47.7778	31.8681	38.4615	43.1373
	mice 4	51.1663	40.201	96.6469	29.6684	59.19	33.5008	42.0712	44.2338
	mice 5	62.8223	33.1754	84.7458	32.2061	54.7945	39.9714	21.2869	51.9963
