# Supplementary material for: An intrinsic mechanism of metabolic tuning promotes cardiac resilience to stress
Source: EMBO Mol Med. 2024 Sep 13;16(10):2450–84. doi: 10.1038/s44321-024-00132-z (PMC11473679; doi:10.1038/s44321-024-00132-z)
Supplement: Supplementary file 5 — Source data Fig. 3 [file 44321_2024_132_MOESM5_ESM.zip › Figure 3/3J/ATP - DOX experiment.xlsx]

## Sheet: Foglio1
Figure 3J
	nmol/mg prot	wt129/Sv		Mel null		wt FVB		Mel over
	DOX	-	+	-	+	-	+	-	+
	mice 1	0.32161	0.267833	0.877361	0.0580945	0.1959	0.2415	0.12798	0.184107
	mice 2	0.31752	0.21621	0.85928	0.021372	0.35516	0.249646	0.0930603	0.22097
	mice 3	0.38601	0.249662	0.7157	0.0174252	0.3375	0.222197	0.1176	0.202823
	mice 4	0.426635	0.345727	1.09171	0.151307	0.548129	0.529647	0.210193	0.304738
	mice 5	0.516736	0.137439	0.877361	0.122704	0.407914	0.377729	0.247314	0.381057
