# Supplementary material for: An intrinsic mechanism of metabolic tuning promotes cardiac resilience to stress
Source: EMBO Mol Med. 2024 Sep 13;16(10):2450–84. doi: 10.1038/s44321-024-00132-z (PMC11473679; doi:10.1038/s44321-024-00132-z)
Supplement: Supplementary file 6 — Source data Fig. 4 [file 44321_2024_132_MOESM6_ESM.zip]

Archive with 36 entries (25 files):
- Figure 4/
- Figure 4/4B/
- Figure 4/4B/Palmitate oxidation + ROS - AC16 DOX experiment.xlsx
- Figure 4/4C/
- Figure 4/4C/Palmitate oxidation + ROS - hiPSC-CMs DOX experiment.xlsx
- Figure 4/4D/
- Figure 4/4D/AC16 DOXO n1/
- Figure 4/4D/AC16 DOXO n1/JC1_AC16_DOXO_n1_BV.pdf
- Figure 4/4D/AC16 DOXO n1/JC1_AC16_DOXO_n1_FSC.pdf
- Figure 4/4D/AC16 DOXO n1/JC1_AC16_DOXO_n1_SSC.pdf
- Figure 4/4D/AC16 DOXO n1/JC1_AC16_DOXO_n1_SSC_FSC.pdf
- Figure 4/4D/AC16 DOXO n2/
- Figure 4/4D/AC16 DOXO n2/JC1_AC16_DOXO_n2_BV.pdf
- Figure 4/4D/AC16 DOXO n2/JC1_AC16_DOXO_n2_FSC.pdf
- Figure 4/4D/AC16 DOXO n2/JC1_AC16_DOXO_n2_SSC.pdf
- Figure 4/4D/AC16 DOXO n2/JC1_AC16_DOXO_n2_SSC_FSC.pdf
- Figure 4/4D/AC16 DOXO n3/
- Figure 4/4D/AC16 DOXO n3/JC1_AC16_DOXO_n3_BV.pdf
- Figure 4/4D/AC16 DOXO n3/JC1_AC16_DOXO_n3_FSC.pdf
- Figure 4/4D/AC16 DOXO n3/JC1_AC16_DOXO_n3_SSC.pdf
- Figure 4/4D/AC16 DOXO n3/JC1_AC16_DOXO_n3_SSC_FSC.pdf
- Figure 4/4D/FCS_file_AC16_DOXO_JC1_n2.zip
- Figure 4/4D/FCS_file_AC16_DOXO_JC1_n3.zip
- Figure 4/4D/FSC_file_AC16_DOXO_JC1_n1.zip
- Figure 4/4E/
- Figure 4/4E/FCS_file_CM_DOXO_JC1.zip
- Figure 4/4E/JC1_CARDIO_DOXO_01_BV.pdf
- Figure 4/4E/JC1_CARDIO_DOXO_01_FSC.pdf
- Figure 4/4E/JC1_CARDIO_DOXO_01_SSC.pdf
- Figure 4/4E/JC1_CARDIO_DOXO_01_SSC_FSC.pdf
- Figure 4/4G/
- Figure 4/4G/% FS DOX treatment.xlsx
- Figure 4/4H/
- Figure 4/4H/% EF DOX treatment.xlsx
- Figure 4/4I/
- Figure 4/4I/% survival DOX treatment.xlsx
