# Supplementary material for: An intrinsic mechanism of metabolic tuning promotes cardiac resilience to stress
Source: EMBO Mol Med. 2024 Sep 13;16(10):2450–84. doi: 10.1038/s44321-024-00132-z (PMC11473679; doi:10.1038/s44321-024-00132-z)
Supplement: Supplementary file 6 — Source data Fig. 4 [file 44321_2024_132_MOESM6_ESM.zip › Figure 4/4B/Palmitate oxidation + ROS - AC16 DOX experiment.xlsx]

## Sheet: Foglio1
Figure 4B
		pmol/h/mg prot	AC16 empty		AC16 mel
		DOX	-	+	-	+
	Palmitate oxidation	n 1	16.0374	2.75221	8.81978	4.50929
		n 2	16.5906	2.33738	8.20505	6.16943
		n 3	18.0917	2.52637	8.74274	6.06699
		nmol/mg prot	AC16 mel				AC16 empty
		DOX	-		+		-		+
			raw	/media AC16 mel DOX -	raw	media AC16 mel DOX -	raw	media AC16 mel DOX -	raw	media AC16 mel DOX -
	ROS	n1	8.7403	1.26525	31.6598	4.65466	30.527	4.50798	52.9921	7.79095
		n2	7.0153	1.03578	34.8235	5.11978	25.148	3.68682	76.0834	11.1859
		n3	4.682	0.698964	37.0762	5.45097	23.392	3.4358	71.6417	10.5328
		media AC16 mel DOX -	6.81253
