# Supplementary material for: An intrinsic mechanism of metabolic tuning promotes cardiac resilience to stress
Source: EMBO Mol Med. 2024 Sep 13;16(10):2450–84. doi: 10.1038/s44321-024-00132-z (PMC11473679; doi:10.1038/s44321-024-00132-z)
Supplement: Supplementary file 6 — Source data Fig. 4 [file 44321_2024_132_MOESM6_ESM.zip › Figure 4/4C/Palmitate oxidation + ROS - hiPSC-CMs DOX experiment.xlsx]

## Sheet: Foglio1
Figure 4C
		pmol/h/mg prot	wt hiPSC-CMs		Mel null hiPSC-CMs
		DOX	-	+	-	+
	Palmitate oxidation	n 1	5.78402	5.3458	10.0959	2.41292
		n 2	4.98342	4.32581	13.2515	1.92154
		n 3	5.34534	4.44242	10.8273	2.93299
		nmol/mg prot	wt hiPSC-CMs				Mel null hiPSC-CMs
		DOX	-		+		-		+
			raw	/media wt DOX -	raw	/media wt DOX -	raw	/media wt DOX -	raw	/media wt DOX -
	ROS	n1	16.4495	0.908581	47.9019	2.64585	39.7002	2.19282	78.1438	4.31624
		n2	23.796	1.31436	44.3101	2.44745	42.7613	2.3619	63.6227	3.51417
		n3	14.0683	0.777059	41.7063	2.30363	35.6255	1.96776	65.167	3.59947
		media wt DOX -	18.1046
