# Supplementary material for: An intrinsic mechanism of metabolic tuning promotes cardiac resilience to stress
Source: EMBO Mol Med. 2024 Sep 13;16(10):2450–84. doi: 10.1038/s44321-024-00132-z (PMC11473679; doi:10.1038/s44321-024-00132-z)
Supplement: Supplementary file 6 — Source data Fig. 4 [file 44321_2024_132_MOESM6_ESM.zip › Figure 4/4G/% FS DOX treatment.xlsx]

## Sheet: Foglio1
Figure 4G
			week 0	week 4	week 7
	Mel over	n 1	40.46	37.79	40.11
		n2	39.011	37.98	39.96
		n 3	36.89	-	-
		n 4	40.48	39.41	38.1037
		n 5	40.95	39.267	36.03
		n 6	36.99	35.3087	40.4293
		n 7	39.66	39.011	36.2976
		n 8	41.7822	40.6995	37.8072
		n 9	40.6143	42.5308	38.3701
		n 10	40.8385	37.4429	35.823
		n 11	46.5887	-	-
		n 12	37.3942	-	-
	wt FVB	n 1	32.72	28.24	27.02
		n2	36.24	32.49	35.73
		n 3	32.89	22.33	36.9524
		n 4	34.92	31.25	30.1659
		n 5	31.22	35.1	32.3383
		n 6	30.25	29.9	33.6226
		n 7	36.77	38.5955	33.3929
		n 8	39.76	31.5374	30.5466
		n 9	48.46	-	-
		n 10	47.06	37.0826	33.5017
		n 11	41.1215	-	-
		n 12	41.4397	-	-
