# Supplementary material for: An intrinsic mechanism of metabolic tuning promotes cardiac resilience to stress
Source: EMBO Mol Med. 2024 Sep 13;16(10):2450–84. doi: 10.1038/s44321-024-00132-z (PMC11473679; doi:10.1038/s44321-024-00132-z)
Supplement: Supplementary file 6 — Source data Fig. 4 [file 44321_2024_132_MOESM6_ESM.zip › Figure 4/4H/% EF DOX treatment.xlsx]

## Sheet: Foglio1
Figure 4H
			week 0	week 4	week 7
	Mel over	n 1	71.79	69.97	71.61
		n2	67.46	67.122	68.12
		n 3	71.75	70.299	64.4746
		n 4	64.86	-	-
		n 5	72.6	70.605	65.3962
		n 6	67.25	65.888	71.5988
		n 7	70.34	78.55	67.0058
		n 8	72.06	71.988	68.5867
		n 9	72.141	73.974	69.4007
		n 10	72.067	67.835	65.9689
		n 11	73.541	-	-
		n 12	67.658	-	-
	wt FVB	n 1	61.38	54.9	53.47
		n2	66.22	60.72	65.9
		n 3	61.66	-	-
		n 4	64.81	59.391	57.7929
		n 5	59.07	63.765	60.7823
		n 6	57.87	57.973	63.5695
		n 7	70.66	60.345	63.0394
		n 8	59.44	45.413	58.5869
		n 9	79.31	67.398	53.5142
		n 10	72.571	62.942	62.466
		n 11	62.863	-	-
		n 12	66.255	-	-
