# Supplementary material for: An intrinsic mechanism of metabolic tuning promotes cardiac resilience to stress
Source: EMBO Mol Med. 2024 Sep 13;16(10):2450–84. doi: 10.1038/s44321-024-00132-z (PMC11473679; doi:10.1038/s44321-024-00132-z)
Supplement: Supplementary file 6 — Source data Fig. 4 [file 44321_2024_132_MOESM6_ESM.zip › Figure 4/4I/% survival DOX treatment.xlsx]

## Sheet: Foglio1
Figure 4I
	Time (weeks)	Mel over	wt fvb
	8	1
	10	1
	12	1
	14	1
	14	0
	14	0
	14	0
	14	0
	14	0
	14	0
	14	0
	14	0
	14	0
	3.5		1
	3.5		1
	4		1
	6		1
	7		1
	7		1
	8		1
	12		1
	14		1
	14		0
	14		0
	14		0
	14		0
	14		0
	14		0
