# Supplementary material for: An intrinsic mechanism of metabolic tuning promotes cardiac resilience to stress
Source: EMBO Mol Med. 2024 Sep 13;16(10):2450–84. doi: 10.1038/s44321-024-00132-z (PMC11473679; doi:10.1038/s44321-024-00132-z)
Supplement: Supplementary file 7 — Source data Fig. 5 [file 44321_2024_132_MOESM7_ESM.zip]

Archive with 17 entries (8 files):
- Figure 5/
- Figure 5/5B/
- Figure 5/5B/Palmitate oxidation - TAC + TMZ experiment.xlsx
- Figure 5/5C/
- Figure 5/5C/ROS - TAC +TMZ experiment.xlsx
- Figure 5/5E/
- Figure 5/5E/Palmitate oxidation - DOX + TMZ experiment.xlsx
- Figure 5/5F/
- Figure 5/5F/ROS - DOX +TMZ experiment.xlsx
- Figure 5/5H/
- Figure 5/5H/ROS - TAC +MitoQ experiment.xlsx
- Figure 5/5I/
- Figure 5/5I/Palmitate oxidation - TAC + MitoQ experiment.xlsx
- Figure 5/5K/
- Figure 5/5K/ROS - DOX +MitoQ experiment.xlsx
- Figure 5/5L/
- Figure 5/5L/Palmitate oxidation - DOX + MitoQ experiment.xlsx
