# Supplementary material for: An intrinsic mechanism of metabolic tuning promotes cardiac resilience to stress
Source: EMBO Mol Med. 2024 Sep 13;16(10):2450–84. doi: 10.1038/s44321-024-00132-z (PMC11473679; doi:10.1038/s44321-024-00132-z)
Supplement: Supplementary file 7 — Source data Fig. 5 [file 44321_2024_132_MOESM7_ESM.zip › Figure 5/5B/Palmitate oxidation - TAC + TMZ experiment.xlsx]

## Sheet: Foglio1
Figure 5B
	pmol/h/mg prot	Mel null	Mel null	Mel null	Mel null
	TAC	-	+	-	+
	TMZ	-	-	+	+
	mice 1	26.279	3.08	1.21	2.719
	mice 2	20.721	2.119	2.592	1.167
	mice 3	23.427	2.16	1.737	1.112
