# Supplementary material for: An intrinsic mechanism of metabolic tuning promotes cardiac resilience to stress
Source: EMBO Mol Med. 2024 Sep 13;16(10):2450–84. doi: 10.1038/s44321-024-00132-z (PMC11473679; doi:10.1038/s44321-024-00132-z)
Supplement: Supplementary file 7 — Source data Fig. 5 [file 44321_2024_132_MOESM7_ESM.zip › Figure 5/5C/ROS - TAC +TMZ experiment.xlsx]

## Sheet: Foglio1
Figure 5C
	nmol/mg prot	Mel null		Mel null		Mel null		Mel null
	TAC	-		+		-		+
	TMZ	-		-		+		+
		raw	/Mel null TAC- TMZ-	raw	/Mel null TAC- TMZ-	raw	/Mel null TAC- TMZ-	raw	/Mel null TAC- TMZ-
	mice 1	3.026	0.967907	5.416	1.73238	0.0312633	0.001	1.26898	0.405901
	mice 2	3.207	1.0258	6.39	2.04393	0.165017	0.052783	0.106833	0.034172
	mice 3	3.146	1.00629	4.576	1.46369	0.01	0.00319864	0.008	0.00255891
	media Mel null TAC- TMZ-	3.12633
