# Supplementary material for: An intrinsic mechanism of metabolic tuning promotes cardiac resilience to stress
Source: EMBO Mol Med. 2024 Sep 13;16(10):2450–84. doi: 10.1038/s44321-024-00132-z (PMC11473679; doi:10.1038/s44321-024-00132-z)
Supplement: Supplementary file 7 — Source data Fig. 5 [file 44321_2024_132_MOESM7_ESM.zip › Figure 5/5E/Palmitate oxidation - DOX + TMZ experiment.xlsx]

## Sheet: Foglio1
Figure 5E
	pmol/h/mg prot	Mel null	Mel null	Mel null	Mel null
	DOX	-	+	-	+
	TMZ	-	-	+	+
	mice 1	20.932	4.401	7.331	1.274
	mice 2	20.548	2.877	9.84	1.082
	mice 3	18.92	1.533	8.463	0.63
