# Supplementary material for: An intrinsic mechanism of metabolic tuning promotes cardiac resilience to stress
Source: EMBO Mol Med. 2024 Sep 13;16(10):2450–84. doi: 10.1038/s44321-024-00132-z (PMC11473679; doi:10.1038/s44321-024-00132-z)
Supplement: Supplementary file 7 — Source data Fig. 5 [file 44321_2024_132_MOESM7_ESM.zip › Figure 5/5F/ROS - DOX +TMZ experiment.xlsx]

## Sheet: Foglio1
Figure 5F
	nmol/mg prot	Mel null		Mel null		Mel null		Mel null
	DOX	-		+		-		+
	TMZ	-		-		+		+
		raw	/Mel null DOX- TMZ-	raw	/Mel null DOX- TMZ-	raw	/Mel null DOX- TMZ-	raw	/Mel null DOX- TMZ-
	mice 1	15.3213	1.1038	42.5391	3.06467	6.05861	0.436486	12.552	0.904296
	mice 2	11.13	0.80185	47.6014	3.42939	7.90939	0.569822	5.81288	0.418782
	mice 3	15.19	1.09434	41.1294	2.96312	5.81288	0.418782	13.674	0.985128
	media Mel null DOX- TMZ-	13.8804
