# Supplementary material for: An intrinsic mechanism of metabolic tuning promotes cardiac resilience to stress
Source: EMBO Mol Med. 2024 Sep 13;16(10):2450–84. doi: 10.1038/s44321-024-00132-z (PMC11473679; doi:10.1038/s44321-024-00132-z)
Supplement: Supplementary file 7 — Source data Fig. 5 [file 44321_2024_132_MOESM7_ESM.zip › Figure 5/5H/ROS - TAC +MitoQ experiment.xlsx]

## Sheet: Foglio1
Figure 5H
	nmol/mg prot	Mel null		Mel null		Mel null
	TAC	-		+		+
	MitoQ	-		-		+
		raw	/Mel null TAC- MitoQ-	raw	/Mel null TAC- MitoQ-	raw	/Mel null TAC- MitoQ-
	mice 1	3.026	0.967907	17.637	5.64144	3.67466	1.17539
	mice 2	3.207	1.0258	23.909	7.64761	7.63489	2.44212
	mice 3	3.146	1.00629	20.6427	6.60283	5.15055	1.64747
	media Mel null TAC- MitoQ-	2.44212
