# Supplementary material for: An intrinsic mechanism of metabolic tuning promotes cardiac resilience to stress
Source: EMBO Mol Med. 2024 Sep 13;16(10):2450–84. doi: 10.1038/s44321-024-00132-z (PMC11473679; doi:10.1038/s44321-024-00132-z)
Supplement: Supplementary file 7 — Source data Fig. 5 [file 44321_2024_132_MOESM7_ESM.zip › Figure 5/5I/Palmitate oxidation - TAC + MitoQ experiment.xlsx]

## Sheet: Foglio1
Figure 5I
	pmol/h/mg prot	Mel null	Mel null	Mel null
	TAC	-	+	+
	MitoQ	-	-	+
	mice 1	26.279	3.327	10.417
	mice 2	20.721	3.461	9.636
	mice 3	23.427	4.089	9.318
