# Supplementary material for: An intrinsic mechanism of metabolic tuning promotes cardiac resilience to stress
Source: EMBO Mol Med. 2024 Sep 13;16(10):2450–84. doi: 10.1038/s44321-024-00132-z (PMC11473679; doi:10.1038/s44321-024-00132-z)
Supplement: Supplementary file 7 — Source data Fig. 5 [file 44321_2024_132_MOESM7_ESM.zip › Figure 5/5K/ROS - DOX +MitoQ experiment.xlsx]

## Sheet: Foglio1
Figure 5K
	nmol/mg prot	Mel null		Mel null		Mel null
	DOX	-		+		+
	MitoQ	-		-		+
		raw	/Mel null DOX- TMZ-	raw	/Mel null DOX- TMZ-	raw	/Mel null DOX- TMZ-
	mice 1	15.198	1.28808	29.922	2.53598	18.065	1.53106
	mice 2	9.772	0.828206	49.905	4.2296	14.362	1.21722
	mice 3	10.427	0.883719	31.459	2.66624	14.248	1.20756
	media Mel null DOX- TMZ-	11.799
