# Supplementary material for: An intrinsic mechanism of metabolic tuning promotes cardiac resilience to stress
Source: EMBO Mol Med. 2024 Sep 13;16(10):2450–84. doi: 10.1038/s44321-024-00132-z (PMC11473679; doi:10.1038/s44321-024-00132-z)
Supplement: Supplementary file 8 — Source data Fig. 6 [file 44321_2024_132_MOESM8_ESM.zip]

Archive with 9 entries (4 files):
- Figure 6/
- Figure 6/6B/
- Figure 6/6B/% FS TMZ + TAC treatment.xlsx
- Figure 6/6C/
- Figure 6/6C/% EF TMZ + TAC treatment.xlsx
- Figure 6/6E/
- Figure 6/6E/% FS TMZ + DOX treatment.xlsx
- Figure 6/6F/
- Figure 6/6F/% EF TMZ + DOX treatment.xlsx
