# Supplementary material for: An intrinsic mechanism of metabolic tuning promotes cardiac resilience to stress
Source: EMBO Mol Med. 2024 Sep 13;16(10):2450–84. doi: 10.1038/s44321-024-00132-z (PMC11473679; doi:10.1038/s44321-024-00132-z)
Supplement: Supplementary file 8 — Source data Fig. 6 [file 44321_2024_132_MOESM8_ESM.zip › Figure 6/6B/% FS TMZ + TAC treatment.xlsx]

## Sheet: Foglio1
Figure 6B
			week 0	week 13	week 16	week 19	week 22	week 25	week 28
	TMZ - TAC +	n 1	42	40	36	34	35	37	37
		n2	43	37	41	39	31	31	30
		n 3	52	40	35	33	33	33	33
	TMZ + TAC +	n 1	47	42	43	41	47	47	47
		n2	48	45	40	40	43	45	46
		n 3	45	42	45	44	46	44	50
		n 4	45	47	44	45	46	44	43
