# Supplementary material for: An intrinsic mechanism of metabolic tuning promotes cardiac resilience to stress
Source: EMBO Mol Med. 2024 Sep 13;16(10):2450–84. doi: 10.1038/s44321-024-00132-z (PMC11473679; doi:10.1038/s44321-024-00132-z)
Supplement: Supplementary file 8 — Source data Fig. 6 [file 44321_2024_132_MOESM8_ESM.zip › Figure 6/6C/% EF TMZ + TAC treatment.xlsx]

## Sheet: Foglio1
Figure 6C
			week 0	week 13	week 16	week 19	week 22	week 25	week 28
	TMZ - TAC +	n 1	73	71	66	64	65	68	68
		n2	75	68	72	71	59	60	59
		n 3	84.5	71	65	63	62	63	62
	TMZ + TAC +	n 1	80	74	76	73	80	80	79
		n2	80	78	72	71	74	78	79
		n 3	77	75	77	77	78	77	82
		n 4	78	79	76	77	78	76	75
