# Supplementary material for: An intrinsic mechanism of metabolic tuning promotes cardiac resilience to stress
Source: EMBO Mol Med. 2024 Sep 13;16(10):2450–84. doi: 10.1038/s44321-024-00132-z (PMC11473679; doi:10.1038/s44321-024-00132-z)
Supplement: Supplementary file 8 — Source data Fig. 6 [file 44321_2024_132_MOESM8_ESM.zip › Figure 6/6E/% FS TMZ + DOX treatment.xlsx]

## Sheet: Foglio1
Figure 6E
			week 0	week 2	week 3	week 4	week 5	week 6	week 7
	TMZ - DOX +	n 1	46.45	36.45	32.1	29.65	33.92	35.04	27.26
		n2	44.89	37.59	33.85	36.12	31.65	28.35	33.13
		n 3	42.64	39.79	41.35	38.94	36.16	32.49	30.68
		n 4	39.16	36.66	37.58	33.13	35	30.66	35.01
		n 5	41.58	28.66	34.45	35.23	33.75	30.53	27.27
	TMZ + DOX +	n 1	41.06	35.16	38.39	34.05	44.94	36.9	37.57
		n2	45.08	44.29	37.79	40.21	39.35	36.66	41.55
		n 3	39.76	37.39	42.4	39.1	37.3	40.69	36.88
		n 4	40.79	37.88	36.67	35.71	40.7	39.33	46.58
		n 5	36.9	36.74	37.33	38.29	39.67	39.75	30.46
