# Supplementary material for: An intrinsic mechanism of metabolic tuning promotes cardiac resilience to stress
Source: EMBO Mol Med. 2024 Sep 13;16(10):2450–84. doi: 10.1038/s44321-024-00132-z (PMC11473679; doi:10.1038/s44321-024-00132-z)
Supplement: Supplementary file 8 — Source data Fig. 6 [file 44321_2024_132_MOESM8_ESM.zip › Figure 6/6F/% EF TMZ + DOX treatment.xlsx]

## Sheet: Foglio1
Figure 6F
			week 0	week 2	week 3	week 4	week 5	week 6	week 7
	TMZ - DOX +	n 1	78.52	66.88	60.94	57.63	63.62	65.01	53.87
		n2	77.11	69.05	64.09	67.53	60.91	56.04	63.15
		n 3	74.2	71.28	73.09	70.14	66.53	61.46	59.26
		n 4	70.2	67.43	68.48	62.6	65.29	59.05	65.33
		n 5	73.54	56.2	64.97	65.86	63.6	58.88	54.1
	TMZ + DOX +	n 1	72.66	65.65	69.78	64.07	77.23	67.83	68.95
		n2	77.22	76.5	68.79	71.79	70.94	67.3	73.49
		n 3	71.21	68.22	74.35	70.5	68.34	72.06	67.59
		n 4	72.45	68.92	67.37	66.42	72.43	70.86	79.17
		n 5	67.41	67.66	68.67	69.21	71.03	71.26	58.6
